# Supplementary material for: Mass Cytometry reveals unique phenotypic patterns associated with subclonal diversity and outcomes in multiple myeloma
Source: Blood Cancer J. 2023 May 22;13(1):84. doi: 10.1038/s41408-023-00851-5 (PMC10203138; doi:10.1038/s41408-023-00851-5)
Supplement: Supplementary file 2 — Supplementary Table 5 [file 41408_2023_851_MOESM2_ESM.xlsx]

## Sheet: reorganized group values
Supplementary Table 5: Average relative expression of each marker and frequency of the population showing either increased or decreased expression of each marker.
1					2					3					4					5					6					7					8					9					10
Marker	Protein	Avg	Freq		Marker	Protein	Avg	Freq		Marker	Protein	Avg	Freq		Marker	Protein	Avg	Freq		Marker	Protein	Avg	Freq		Marker	Protein	Avg	Freq		Marker	Protein	Avg	Freq		Marker	Protein	Avg	Freq		Marker	Protein	Avg	Freq		Marker	Protein	Avg	Freq
Dy162Di	IKZF3	11.5012	0.911111		Dy162Di	IKZF3	2.35974	0.307692		Dy162Di	IKZF3	-3.11686	0.73913		Dy162Di	IKZF3	-15.6562	0.983193		Dy162Di	IKZF3	14.1669	1		Dy162Di	IKZF3	-3.8173	0.76087		Dy162Di	IKZF3	13.8267	0.791667		Dy162Di	IKZF3	7.01483	0.760417		Dy162Di	IKZF3	7.79647	0.611111		Dy162Di	IKZF3	1.37727	0.722222
Dy163Di	MCL-1	4.41587	0.511111		Dy163Di	MCL-1	0.387963	0.115385		Dy163Di	MCL-1	-1.13044	0.304348		Dy163Di	MCL-1	-5.44152	0.680672		Dy163Di	MCL-1	112.209	1		Dy163Di	MCL-1	-1.41981	0.369565		Dy163Di	MCL-1	6.1741	0.385417		Dy163Di	MCL-1	1.17039	0.25		Dy163Di	MCL-1	2.63288	0.277778		Dy163Di	MCL-1	0.889017	0.375
Dy164Di	IkbA	13.8137	0.8		Dy164Di	IkbA	2.23337	0.230769		Dy164Di	IkbA	-1.57839	0.652174		Dy164Di	IkbA	-7.83036	0.857143		Dy164Di	IkbA	27.848	1		Dy164Di	IkbA	-1.92609	0.478261		Dy164Di	IkbA	7.86159	0.71875		Dy164Di	IkbA	1.89609	0.46875		Dy164Di	IkbA	3.41539	0.5		Dy164Di	IkbA	0.300506	0.486111
Er166Di	pRb	1.60355	0.577778		Er166Di	pRb	-0.948542	0.230769		Er166Di	pRb	-1.20381	0.565217		Er166Di	pRb	-7.52327	0.882353		Er166Di	pRb	0.0551371	0.166667		Er166Di	pRb	-1.29643	0.652174		Er166Di	pRb	3.75632	0.6875		Er166Di	pRb	0.311195	0.572917		Er166Di	pRb	11.4759	0.722222		Er166Di	pRb	9.80896	0.75
Er168Di	CD138	1.80403	0.555556		Er168Di	CD138	-0.64729	0.230769		Er168Di	CD138	1.84464	0.5		Er168Di	CD138	-7.30764	0.831933		Er168Di	CD138	0.527359	0.0833333		Er168Di	CD138	-0.564875	0.543478		Er168Di	CD138	-1.33558	0.614583		Er168Di	CD138	4.12497	0.625		Er168Di	CD138	8.21661	0.722222		Er168Di	CD138	7.91408	0.805556
Er170Di	CD71	2.06067	0.444444		Er170Di	CD71	0.494546	0.115385		Er170Di	CD71	-1.90305	0.565217		Er170Di	CD71	-4.61069	0.714286		Er170Di	CD71	0.183355	0.166667		Er170Di	CD71	-0.986513	0.423913		Er170Di	CD71	1.93097	0.385417		Er170Di	CD71	0.716209	0.322917		Er170Di	CD71	164.736	1		Er170Di	CD71	0.309014	0.430556
Eu153Di	BCL-2	-14.2965	0.933333		Eu153Di	BCL-2	-4.13891	0.269231		Eu153Di	BCL-2	36.3592	1		Eu153Di	BCL-2	-17.1688	0.94958		Eu153Di	BCL-2	-2.33364	0.166667		Eu153Di	BCL-2	-4.38213	0.771739		Eu153Di	BCL-2	15.2757	0.90625		Eu153Di	BCL-2	4.97894	0.71875		Eu153Di	BCL-2	-4.17921	0.722222		Eu153Di	BCL-2	2.37535	0.708333
Gd155Di	IRF4	-8.91691	0.955556		Gd155Di	IRF4	-1.71707	0.269231		Gd155Di	IRF4	0.662695	0.695652		Gd155Di	IRF4	-15.4869	0.941176		Gd155Di	IRF4	-1.30978	0.25		Gd155Di	IRF4	-1.98088	0.771739		Gd155Di	IRF4	4.33833	0.822917		Gd155Di	IRF4	5.41729	0.822917		Gd155Di	IRF4	-0.185112	0.666667		Gd155Di	IRF4	22.2476	0.875
Gd156Di	p38	7.24855	0.666667		Gd156Di	p38	-0.901464	0.307692		Gd156Di	p38	-1.54688	0.695652		Gd156Di	p38	-13.0219	0.957983		Gd156Di	p38	1.09388	0.166667		Gd156Di	p38	-2.09934	0.554348		Gd156Di	p38	11.6129	0.75		Gd156Di	p38	2.41044	0.520833		Gd156Di	p38	3.99952	0.444444		Gd156Di	p38	7.66681	0.736111
Gd158Di	pStat3	2.54381	0.644444		Gd158Di	pStat3	0.913395	0.307692		Gd158Di	pStat3	-0.361616	0.434783		Gd158Di	pStat3	-5.49914	0.739496		Gd158Di	pStat3	6.73464	0.25		Gd158Di	pStat3	-1.70003	0.532609		Gd158Di	pStat3	7.93605	0.65625		Gd158Di	pStat3	0.499661	0.458333		Gd158Di	pStat3	0.487438	0.111111		Gd158Di	pStat3	2.69608	0.555556
Ho165Di	pCREB	6.21632	0.688889		Ho165Di	pCREB	-0.890476	0.5		Ho165Di	pCREB	0.163154	0.521739		Ho165Di	pCREB	-13.4686	0.932773		Ho165Di	pCREB	-0.923125	0.166667		Ho165Di	pCREB	-3.47832	0.717391		Ho165Di	pCREB	11.4184	0.78125		Ho165Di	pCREB	3.57037	0.645833		Ho165Di	pCREB	1.51859	0.444444		Ho165Di	pCREB	5.07469	0.708333
Lu175Di	pS6	2.57638	0.622222		Lu175Di	pS6	-0.128057	0.192308		Lu175Di	pS6	-1.73205	0.521739		Lu175Di	pS6	-11.0934	0.92437		Lu175Di	pS6	6.86229	0.166667		Lu175Di	pS6	-3.8952	0.695652		Lu175Di	pS6	23.4187	0.864583		Lu175Di	pS6	2.34491	0.614583		Lu175Di	pS6	0.996919	0.444444		Lu175Di	pS6	0.0714232	0.597222
Nd142Di	Caspase3	-2.69645	0.777778		Nd142Di	Caspase3	-0.672933	0.230769		Nd142Di	Caspase3	-1.76219	0.630435		Nd142Di	Caspase3	-10.5572	0.87395		Nd142Di	Caspase3	4.74249	0.25		Nd142Di	Caspase3	-2.43791	0.652174		Nd142Di	Caspase3	1.76529	0.75		Nd142Di	Caspase3	5.22841	0.729167		Nd142Di	Caspase3	-1.33997	0.277778		Nd142Di	Caspase3	26.9081	0.791667
Nd143Di	IKZF1	5.34791	0.6		Nd143Di	IKZF1	-1.36012	0.346154		Nd143Di	IKZF1	1.11671	0.565217		Nd143Di	IKZF1	-10.5145	0.89916		Nd143Di	IKZF1	0.209768	0.166667		Nd143Di	IKZF1	-1.26225	0.521739		Nd143Di	IKZF1	5.8454	0.59375		Nd143Di	IKZF1	4.01402	0.5625		Nd143Di	IKZF1	4.59838	0.555556		Nd143Di	IKZF1	10.7014	0.75
Nd144Di	CD38	-8.89058	0.911111		Nd144Di	CD38	0.18268	0.307692		Nd144Di	CD38	-6.19882	0.782609		Nd144Di	CD38	-27.9894	0.932773		Nd144Di	CD38	-3.56589	0.416667		Nd144Di	CD38	-7.66279	0.858696		Nd144Di	CD38	12.8422	0.885417		Nd144Di	CD38	50.1232	1		Nd144Di	CD38	-1.58589	0.722222		Nd144Di	CD38	0.568734	0.763889
Nd145Di	CD81	5.25338	0.6		Nd145Di	CD81	80.4231	1		Nd145Di	CD81	-1.6988	0.413043		Nd145Di	CD81	-11.1411	0.87395		Nd145Di	CD81	-0.206615	0.0833333		Nd145Di	CD81	-2.44636	0.413043		Nd145Di	CD81	11.0722	0.614583		Nd145Di	CD81	6.94955	0.5625		Nd145Di	CD81	1.78159	0.5		Nd145Di	CD81	-0.896795	0.416667
Nd146Di	CRBN	4.61501	0.444444		Nd146Di	CRBN	27.1231	0.923077		Nd146Di	CRBN	-1.01288	0.434783		Nd146Di	CRBN	-11.1053	0.890756		Nd146Di	CRBN	10.0167	0.166667		Nd146Di	CRBN	-1.91021	0.51087		Nd146Di	CRBN	9.43816	0.666667		Nd146Di	CRBN	8.25666	0.666667		Nd146Di	CRBN	1.75763	0.222222		Nd146Di	CRBN	1.49137	0.416667
Nd148Di	CD34	1.63391	0.266667		Nd148Di	CD34	12.3034	0.423077		Nd148Di	CD34	0.263009	0.0652174		Nd148Di	CD34	-1.51274	0.344538		Nd148Di	CD34	0	0		Nd148Di	CD34	-0.3478	0.141304		Nd148Di	CD34	0.687325	0.166667		Nd148Di	CD34	0.787858	0.197917		Nd148Di	CD34	1.68472	0.166667		Nd148Di	CD34	0.95819	0.111111
Sm147Di	CD20	-0.563996	0.266667		Sm147Di	CD20	0.969688	0.307692		Sm147Di	CD20	0.79361	0.282609		Sm147Di	CD20	-5.18853	0.672269		Sm147Di	CD20	1.27436	0.166667		Sm147Di	CD20	-1.12815	0.347826		Sm147Di	CD20	5.10964	0.572917		Sm147Di	CD20	2.94466	0.385417		Sm147Di	CD20	0.0998576	0.111111		Sm147Di	CD20	0.647999	0.222222
Sm149Di	CD56	2.10423	0.733333		Sm149Di	CD56	0.473453	0.269231		Sm149Di	CD56	-1.05139	0.304348		Sm149Di	CD56	-8.14592	0.697479		Sm149Di	CD56	-4.14383	0.333333		Sm149Di	CD56	-7.42197	0.619565		Sm149Di	CD56	4.3035	0.395833		Sm149Di	CD56	5.67081	0.489583		Sm149Di	CD56	1.331	0.5		Sm149Di	CD56	0.163981	0.527778
Sm152Di	pAkt	3.85849	0.488889		Sm152Di	pAkt	-0.169437	0.192308		Sm152Di	pAkt	0.877387	0.369565		Sm152Di	pAkt	-5.86228	0.831933		Sm152Di	pAkt	5.67092	0.333333		Sm152Di	pAkt	-1.82391	0.445652		Sm152Di	pAkt	6.52787	0.479167		Sm152Di	pAkt	0.764592	0.270833		Sm152Di	pAkt	1.24466	0.166667		Sm152Di	pAkt	2.30811	0.569444
Sm154Di	CD28	7.0679	0.622222		Sm154Di	CD28	-1.03379	0.230769		Sm154Di	CD28	6.31893	0.717391		Sm154Di	CD28	-5.2147	0.714286		Sm154Di	CD28	3.2824	0.25		Sm154Di	CD28	-0.756655	0.369565		Sm154Di	CD28	2.75621	0.541667		Sm154Di	CD28	0.609978	0.489583		Sm154Di	CD28	2.16065	0.333333		Sm154Di	CD28	0.530403	0.555556
Tb159Di	PD-L1	3.79629	0.511111		Tb159Di	PD-L1	0.778021	0.230769		Tb159Di	PD-L1	1.31931	0.282609		Tb159Di	PD-L1	-3.59422	0.647059		Tb159Di	PD-L1	2.801	0.166667		Tb159Di	PD-L1	-0.111398	0.119565		Tb159Di	PD-L1	0.877861	0.322917		Tb159Di	PD-L1	0.853294	0.302083		Tb159Di	PD-L1	2.98974	0.444444		Tb159Di	PD-L1	4.9698	0.472222
Y89Di	CD45	94.1135	0.977778		Y89Di	CD45	3.42713	0.192308		Y89Di	CD45	-3.23775	0.434783		Y89Di	CD45	-5.26418	0.722689		Y89Di	CD45	1.5782	0.166667		Y89Di	CD45	-2.51044	0.521739		Y89Di	CD45	1.44239	0.5		Y89Di	CD45	-0.953417	0.427083		Y89Di	CD45	-0.29471	0.0555556		Y89Di	CD45	-1.43205	0.5
Yb171Di	pERK	4.61965	0.555556		Yb171Di	pERK	-0.115143	0.192308		Yb171Di	pERK	-0.1128	0.521739		Yb171Di	pERK	-8.75497	0.848739		Yb171Di	pERK	7.88603	0.166667		Yb171Di	pERK	-1.30585	0.369565		Yb171Di	pERK	9.01057	0.604167		Yb171Di	pERK	1.86061	0.447917		Yb171Di	pERK	22.8452	0.833333		Yb171Di	pERK	3.87041	0.555556
Yb172Di	Ki-67	3.23385	0.466667		Yb172Di	Ki-67	-0.742096	0.0769231		Yb172Di	Ki-67	-2.31304	0.391304		Yb172Di	Ki-67	-5.36045	0.773109		Yb172Di	Ki-67	5.01552	0.25		Yb172Di	Ki-67	-1.04949	0.402174		Yb172Di	Ki-67	-0.0391274	0.447917		Yb172Di	Ki-67	-1.7883	0.40625		Yb172Di	Ki-67	22.4587	0.888889		Yb172Di	Ki-67	-0.0593519	0.486111
Yb173Di	c-kit	2.26502	0.6		Yb173Di	c-kit	-0.0631671	0.192308		Yb173Di	c-kit	-0.897755	0.413043		Yb173Di	c-kit	-7.8839	0.915966		Yb173Di	c-kit	-1.55803	0.166667		Yb173Di	c-kit	-2.93231	0.521739		Yb173Di	c-kit	6.67632	0.75		Yb173Di	c-kit	2.87342	0.583333		Yb173Di	c-kit	6.86976	0.833333		Yb173Di	c-kit	-1.06019	0.5
Yb174Di	CD49d	7.28709	0.888889		Yb174Di	CD49d	4.29996	0.346154		Yb174Di	CD49d	-7.8707	0.804348		Yb174Di	CD49d	-24.126	0.966387		Yb174Di	CD49d	-2.17161	0.5		Yb174Di	CD49d	-10.9349	0.956522		Yb174Di	CD49d	51.7043	0.989583		Yb174Di	CD49d	5.02411	0.8125		Yb174Di	CD49d	13.0163	0.777778		Yb174Di	CD49d	-1.48583	0.791667
Yb176Di	c-MYC	11.6446	0.822222		Yb176Di	c-MYC	-1.23767	0.115385		Yb176Di	c-MYC	0.372201	0.282609		Yb176Di	c-MYC	-6.47635	0.840336		Yb176Di	c-MYC	6.08554	0.166667		Yb176Di	c-MYC	-1.38308	0.369565		Yb176Di	c-MYC	11.1116	0.708333		Yb176Di	c-MYC	-1.00121	0.385417		Yb176Di	c-MYC	1.3243	0.222222		Yb176Di	c-MYC	1.88217	0.5
[truncated: 12 more columns]
